# Supplementary material for: Graft Polymers Derived from Pharmaceutically Active Choline-Based Ionic Liquid Monomers: Dual Incorporation of Ampicillin and Cloxacillin
Source: Int J Mol Sci. 2025 Sep 26;26(19):9415. doi: 10.3390/ijms26199415 (PMC12524462; doi:10.3390/ijms26199415)
Supplement: Supplementary file 1 [file ijms-26-09415-s001.zip]

Archive with 1 entries (1 files):
- ijms-3803885-supplementary.pdf
